# Supplementary material for: Understanding Healthcare Professionals’ Perspectives on Point-of-Care Testing
Source: Diagnostics (Basel). 2022 Feb 19;12(2):533. doi: 10.3390/diagnostics12020533 (PMC8870944; doi:10.3390/diagnostics12020533)
Supplement: Supplementary file 1 [file diagnostics-12-00533-s001.zip]

Archive with 1 entries (1 files):
- diagnostics-1577239-supplementary.pdf
